# Supplementary material for: Identification of transcription factor binding sites using ATAC-seq
Source: Genome Biol. 2019 Feb 26;20:45. doi: 10.1186/s13059-019-1642-2 (PMC6391789; doi:10.1186/s13059-019-1642-2)
Supplement: Supplementary file 2 — Description of ATAC-seq and DNase-seq data. (XLSX 19 kb) [file 13059_2019_1642_MOESM2_ESM.xlsx]

## Sheet: ATAC-seq and DNase-seq
S1: Description of ATAC-seq and DNase-seq data and their usage. Collumns B-K list basic characteristics of individual sequencing libraries. Collumns L-Q indicates which libraries were used for each experiment of the manuscript.
Cell	No. of Cells	Protocol	Accession	Layout	No. Reads	No. 1st Reads	No. 2nd. Reads	No. Peaks	FRiP	Reads in peaks	Bias Correction	HMM Selection	Bias Clustering	Methods Comparison	Protocol Comparison	Dendritic Cell Specification
GM12878	50K	ATAC-seq (Standard)	GEO GSE47753	PAIRED	141860725	71338454	70522271	59116	0.15484	2.19657e+07	*	*	*		*
GM12878	NA	ATAC-seq (Omni)	SRA SRP103230	PAIRED	77109129	39793390	37315739	86289	0.434211	3.34816e+07	*	*	*		*
GM12878	500	ATAC-seq (Standard)	GEO GSE47753	PAIRED	38514281	19266379	19247902	4063	0.0106948	411903			*		*
GM12878	500	ATAC-seq (Omni)	GEO GSE47753	PAIRED	23037609	11672230	11365379	55849	0.391341	9.01556e+06					*
GM12878	384	ATAC-seq (Single cell)	GEO GSE65360	PAIRED	15278714	7521494	7757220	28836	0.241942	3.69657e+06			*		*
GM12878	50K	ATAC-seq (Fast)	GEO GSE65360	PAIRED	20300245	10160136	10140109	10144	0.0578848	1.17507e+06	*	*			*
K562	50K	ATAC-seq (Standard)	GEO GSE70482	SINGLE	31667587	31667587	0	57901	0.277899	8.80038e+06			*		*
K562	288	ATAC-seq (Single Cell)	GEO GSE65360	PAIRED	13258595	6975502	6283093	17077	0.162075	2.14888e+06			*	*	*
K562	NA	ATAC-seq (Omni)	SRA SRP103230	PAIRED	5513838	2778358	2735480	19215	0.256044	1.41178e+06			*	*	*
K562	NA	ATAC-seq (Fast)	SRA SRP103230	PAIRED	8905822	4464230	4441592	3763	0.0285186	253982					*
K562	NA	ATAC-seq (Standard)	SRA SRP103230	PAIRED	1263781	642110	621671	10696	0.0693506	87644
H1-ESC	96	ATAC-seq (Single Cell)	GEO GSE65360	PAIRED	4673021	2276280	2396741	9622	0.104655	489057			*	*	*
Blood_Homo_B	5K	ATAC-seq (Standard)	GEO GSE75384	PAIRED	108499415	54296657	54202758	43221	0.153906	1.66988e+07			*
Blood_Homo_CD4	5K	ATAC-seq (Standard)	GEO GSE75384	PAIRED	77694111	38919543	38774568	55452	0.326565	2.53722e+07			*
Blood_Homo_CD8	5K	ATAC-seq (Standard)	GEO GSE75384	PAIRED	82789569	41459708	41329861	58092	0.353833	2.92936e+07			*
Blood_Homo_CLP	5K	ATAC-seq (Standard)	GEO GSE75384	PAIRED	43393331	21693402	21699929	38574	0.169648	7.36157e+06			*
Blood_Homo_CMP	5K	ATAC-seq (Standard)	GEO GSE75384	PAIRED	98378610	48983872	49394738	123414	0.480871	4.73074e+07			*
Blood_Homo_GMP	5K	ATAC-seq (Standard)	GEO GSE75384	PAIRED	101134900	50510321	50624579	97708	0.330086	3.33832e+07			*
Blood_Homo_HSC	5K	ATAC-seq (Standard)	GEO GSE75384	PAIRED	81914637	40642048	41272589	106831	0.541956	4.43941e+07			*
Blood_Homo_LMPP	5K	ATAC-seq (Standard)	GEO GSE75384	PAIRED	36100784	18043197	18057587	76577	0.436054	1.57419e+07			*
Blood_Homo_MEP	5K	ATAC-seq (Standard)	GEO GSE75384	PAIRED	116392160	58078483	58313677	98401	0.328906	3.8282e+07			*
Blood_Homo_Mono	5K	ATAC-seq (Standard)	GEO GSE75384	PAIRED	65998035	32922947	33075088	43451	0.17617	1.16268e+07			*
Blood_Homo_MPP	5K	ATAC-seq (Standard)	GEO GSE75384	PAIRED	84269160	41815119	42454041	102708	0.482875	4.06915e+07			*
Blood_Homo_NK	5K	ATAC-seq (Standard)	GEO GSE75384	PAIRED	97315978	48709101	48606877	53375	0.318886	3.10327e+07			*
Blood_Mus_B	50K	ATAC-seq (Standard)	GEO GSE59992	SINGLE	12999902	12999902	0	42172	0.497289	6.4647e+06			*
Blood_Mus_CD4	50K	ATAC-seq (Standard)	GEO GSE59992	SINGLE	8067150	8067150	0	35213	0.51087	4.12127e+06			*
Blood_Mus_CD8	50K	ATAC-seq (Standard)	GEO GSE59992	SINGLE	3792703	3792703	0	24063	0.419466	1.59091e+06			*
Blood_Mus_CMP	50K	ATAC-seq (Standard)	GEO GSE59992	SINGLE	10612704	10612704	0	53694	0.429089	4.55379e+06			*
Blood_Mus_GMP	50K	ATAC-seq (Standard)	GEO GSE59992	SINGLE	6370765	6370765	0	23016	0.224474	1.43007e+06			*
Blood_Mus_Granulocytes	50K	ATAC-seq (Standard)	GEO GSE59992	SINGLE	13637611	13637611	0	17155	0.114057	1.55547e+06			*
Blood_Mus_Lsk	50K	ATAC-seq (Standard)	GEO GSE59992	SINGLE	11962517	11962517	0	54204	0.523179	6.25854e+06			*
Blood_Mus_MEP	50K	ATAC-seq (Standard)	GEO GSE59992	SINGLE	11419390	11419390	0	20172	0.139639	1.59459e+06			*
Blood_Mus_Monocytes	50K	ATAC-seq (Standard)	GEO GSE59992	SINGLE	2638791	2638791	0	16618	0.326677	862033			*
Blood_Mus_NK	50K	ATAC-seq (Standard)	GEO GSE59992	SINGLE	9000758	9000758	0	35695	0.576708	5.19081e+06			*
K562	NA	DNase-seq (SH)	GEO GSE32970	SINGLE	245090730	245090730	0	151337	0.32831	8.04657e+07					*
GM12878	NA	DNase-seq (SH)	GEO GSE32970	SINGLE	365820647	365820647	0	158887	0.409673	1.49867e+08	*	*			*
H1-ESC	NA	DNase-seq (SH)	GEO GSE32970	SINGLE	110303078	110303078	0	129276	0.592364	6.53396e+07					*
K562	NA	DNase-seq (DH)	GEO GSE29692	SINGLE	24431583	24431583	0	55668	0.211101	5.15753e+06					*
GM12878	NA	DNase-seq (DH)	GEO GSE29692	SINGLE	47899421	47899421	0	66391	0.305268	1.46222e+07		*			*
H1hesc	NA	DNase-seq (DH)	GEO GSE29692	SINGLE	66663835	66663835	0	82660	0.293428	1.95611e+07					*
Naked DNA	NA	ATAC-seq (Standard)	GEO GSE92674	PAIRED	27113019	13559751	13553268	NA	NA	NA	*		*
Naked DNA	NA	DNase-seq (SH)	GEO GSE61105	SINGLE	365820647	365820647	0	NA	NA	NA	*
cDC1	50K	ATAC-seq (Omni)	GEO GSE118221	PAIRED	224602046	112301023	112301023	94222	0.340387	76451634						*
pDC	50K	ATAC-seq (Omni)	GEO GSE118221	PAIRED	128632344	64316172	64316172	59941	0.159944	20573914						*
